# Supplementary material for: Dynamic Scaling in the Growth of a Non-Branching Plant, Cardiocrinum cordatum
Source: PLoS One. 2012 Sep 19;7(9):e45317. doi: 10.1371/journal.pone.0045317 (PMC3446904; doi:10.1371/journal.pone.0045317)
Supplement: Dataset S1 — All the data may be used with proper citation without contacting the authors. (CSV) [file pone.0045317.s001.csv]

Symbol	Unit	Definition	L_Name	Plant	L	r	Fleaf	rF	Plant_REM	Leaf_REM	Lt	l	w	Fleaf_Li3100	ave(Fleaf)pt	Fpt(cm2)	Log(Lt)	Log(Fpt(cm2))
L_Name		Name of each leaf	P001L01	1	1	0.038461538	585.389675	1.33676303			13	35.5	23		437.9158175	5692.905628	1.113943352	3.755333984
Plant		Plant label number	P001L02	1	2	0.115384615	589.691375	1.346586151				35	23.5
L		Absolute leaf position, i.e. the leaf appearance order	P001L03	1	3	0.192307692	520.5057	1.188597624				33	22
r		Normalized leaf position	P001L04	1	4	0.269230769	616.00344	1.406670907				35.8	24
Fleaf	cm^2	Individual leaf area (cm2 or cm^2 = square centimeter)	P001L05	1	5	0.346153846	598.1155375	1.365823096				35.5	23.5
rF		Normalized leaf area	P001L06	1	6	0.423076923	548.46675	1.252447909				34	22.5
Plant_REM		REM = Remarks	P001L07	1	7	0.5	593.6346	1.355590678				36	23
Leaf_REM			P001L08	1	8	0.576923077	451.6785	1.03142769				31.5	20
Lt (=tau)		Total leaf number on each plant (symbolized as "tau" in the text)	P001L09	1	9	0.653846154	353.45635	0.807133097				29	17
l	cm	Leaf lamina length	P001L10	1	10	0.730769231	284.987625	0.650781757				26.5	15
w	cm	Leaf lamina width	P001L11	1	11	0.807692308	245.91385	0.561555076				24.5	14
Fleaf_Li3100	cm^2	Individual leaf area of harvested sample leaves, with Li-3100 (Li-Cor, USA)	P001L12	1	12	0.884615385	169.558675	0.38719468				21.5	11
ave(Fleaf)pt	cm^2	Individual leaf area averaged over each plant	P001L13	1	13	0.961538462	135.50355	0.309428307				18	10.5
Fpt(cm2)	cm^2	Whole-plant leaf area	P002L01	2	1	0.1	238.9235875	1.236136355			5	21.5	15.5		193.2825505	966.4127525	0.698970004	2.985162652
Log(Lt)		Log (X) = Log 10 (X)	P002L02	2	2	0.3	250.0363125	1.293631069				22.5	15.5
Log(Fpt(cm2))	cm^2		P002L03	2	3	0.5	212.93415	1.101672911				22	13.5
			P002L04	2	4	0.7	121.8815	0.630587188				17	10
		Field measurements by Kohei Koyama	P002L05	2	5	0.9	142.6372025	0.737972477				17.3	11.5
		All the data presented here may be used with proper citation of the article without contacting the authors.	P003L01	3	1	0.1	154.3234875	0.750130685			5	20.5	10.5		205.7288025	1028.644013	0.698970004	3.012265103
			P003L02	3	2	0.3	258.102	1.254573968				22.5	16
			P003L03	3	3	0.5	272.082525	1.322530058				23	16.5
			P003L04	3	4	0.7	193.5765	0.940930476				20	13.5
			P003L05	3	5	0.9	150.5595	0.731834814				17.5	12
			P004L01	4	1	0.05	324.9575875	0.976773421			9	24.5	18.5		332.6847153	2994.162438	0.954242509	3.476275358
			P004L02	4	2	0.15	421.5666	1.267165519				28	21
			P004L03	4	3	0.25	436.62255	1.312421431				29	21
			P004L04	4	4	0.35	459.206475	1.380305298				30.5	21
			P004L05	4	5					Missing leaf (herbivory or accident?); recognized by the leaf scar
			P004L06	4	6	0.55	436.62255	1.312421431				29	21
			P004L07	4	7	0.65	381.4174	1.146483089				28	19
			P004L08	4	8	0.75	269.5732	0.810296318				23.5	16
			P004L09	4	9	0.85	177.08665	0.53229572				19	13
			P004L10	4	10	0.95	87.109425	0.261837773				13.5	9
			P005L01	5	1	0.166666667	115.930815	1.031030818			3	16.5	9.8		112.4416583	337.324975	0.477121255	2.528048497
			P005L02	5	2	0.5	179.2375	1.594048884				20	12.5
			P005L03	5	3	0.833333333	42.15666	0.374920298				9.8	6
			P006L01	6	1	0.05	333.740225	1.16937763			10	24.5	19		285.3998713	2853.998713	1	3.455453773
			P006L02	6	2	0.15	309.7224	1.085222634				24	18
			P006L03	6	3	0.25	356.5033875	1.249136469				25.5	19.5
			P006L04	6	4	0.35	387.153	1.356528292				27	20
			P006L05	6	5	0.45	387.153	1.356528292				27	20
			P006L06	6	6	0.55	360.984325	1.264837028				26.5	19
			P006L07	6	7	0.65	277.9973625	0.974062677				23.5	16.5
			P006L08	6	8	0.75	237.1312125	0.830873579				22.5	14.7
			P006L09	6	9	0.85	159.1629	0.557683854				18.5	12
			P006L10	6	10	0.95	44.4509	0.155749545				10	6.2
			P007L01	7	1	0.125	194.092704	1.38622835			4	18.8	14.4		140.0149579	560.0598315	0.602059991	2.748234425
			P007L02	7	2	0.375	193.5765	1.382541572				20	13.5
			P007L03	7	3	0.625	130.2339675	0.930143247				17.3	10.5
			P007L04	7	4	0.875	42.15666	0.301086831				10.5	5.6
			P008L01	8	1	0.0625	268.1393	0.845006778			8	22	17		317.32207	2538.57656	0.903089987	3.404590266
			P008L02	8	2	0.1875	404.1805625	1.273723452				27.5	20.5
			P008L03	8	3	0.3125	391.4547	1.233619521				28	19.5
			P008L04	8	4	0.4375	412.4254875	1.299706281				29.5	19.5
			P008L05	8	5	0.5625	401.492	1.265250791				28	20
			P008L06	8	6	0.6875	304.70375	0.960234975				25	17
			P008L07	8	7	0.8125	235.518075	0.742205151				22.5	14.6
			P008L08	8	8	0.9375	120.662685	0.38025305				16.5	10.2
			P009L01	9	1	0.083333333	169.2503865	0.979015469			6	18.3	12.9		172.8781535	1037.268921	0.77815125	3.015891366
			P009L02	9	2	0.25	223.6884	1.293907851				20.8	15
			P009L03	9	3	0.416666667	218.311275	1.262804296				21	14.5
			P009L04	9	4	0.583333333	193.5765	1.119727948				20	13.5
			P009L05	9	5	0.75	108.5533995	0.62791855				14.7	10.3
			P009L06	9	6	0.916666667	123.88896	0.716625886				16	10.8
			P010L01	10	1	0.05	329.08005	1.033832681			10	27	17		318.3107441	3183.107441	1	3.502851298
			P010L02	10	2	0.15	382.8154525	1.202646972				29.5	18.1
			P010L03	10	3	0.25	357.32788	1.122575617				28	17.8
			P010L04	10	4	0.35	408.6615	1.283844506				30	19
			P010L05	10	5	0.45	416.619645	1.308845689				29.8	19.5
			P010L06	10	6	0.55	401.850475	1.262447098				29.5	19
			P010L07	10	7	0.65	345.0321875	1.083947664				27.5	17.5
			P010L08	10	8	0.75	286.78	0.900943513				25	16
			P010L09	10	9	0.85	212.93415	0.668950558				22	13.5
			P010L10	10	10	0.95	42.0061005	0.131965701				9.3	6.3
			P011L01	11	1	0.038461538	231.216375	1.026064611			13	21.5	15		225.3429	2929.4577	1.113943352	3.466787231
			P011L02	11	2	0.115384615	255.592675	1.134238864				23	15.5
			P011L03	11	3	0.192307692	316.8919	1.406265296				26	17
			P011L04	11	4	0.269230769	310.797825	1.379221733				25.5	17
			P011L05	11	5	0.346153846	319.401225	1.417400881				27	16.5
			P011L06	11	6	0.423076923	313.4863875	1.391152717				26.5	16.5
			P011L07	11	7	0.5	325.3160625	1.443649046				27.5	16.5
			P011L08	11	8	0.576923077	283.3744875	1.257525698				25.5	15.5
			P011L09	11	9	0.653846154	235.87655	1.046744983				23.5	14
			P011L10	11	10	0.730769231	156.653575	0.695178659				19	11.5
			P011L11	11	11	0.807692308	94.4581625	0.419175233				15.5	8.5
			P011L12	11	12	0.884615385	57.714475	0.256118453				11.5	7
			P011L13	11	13	0.961538462	28.678	0.127263828				8	5
			P012L01	12	1	0.166666667	178.52055	1.210696921			3	16.6	15		147.4527167	442.35815	0.477121255	2.645774033
			P012L02	12	2	0.5	170.275625	1.154781199				19	12.5
			P012L03	12	3	0.833333333	93.561975	0.63452188				14.5	9
			P013L01	13	1	0.25	114.353525	1.292021061			2	14.5	11		88.5074775	177.014955	0.301029996	2.248009959
			P013L02	13	2	0.75	62.66143	0.707978939				11.5	7.6
			P014L01	14	1	0.0625	333.740225	1.227746275			8	24.5	19		271.8315925	2174.65274	0.903089987	3.337389916
			P014L02	14	2	0.1875	331.589375	1.219833839				25	18.5
			P014L03	14	3	0.3125	338.2211625	1.244230516				25.5	18.5
			P014L04	14	4	0.4375	367.79535	1.353026507				27	19
			P014L05	14	5	0.5625	371.3801	1.3662139				28	18.5
			P014L06	14	6	0.6875	247.34775	0.909930107				23	15
			P014L07	14	7	0.8125	131.7395625	0.484636687				17.5	10.5
			P014L08	14	8	0.9375	52.839215	0.194382171				11	6.7
			P015L01	15	1	0.125	170.6341	1.267390002			4	17.5	13.6		134.6342481	538.5369925	0.602059991	2.731215541
			P015L02	15	2	0.375	183.897675	1.365905611				19	13.5
			P015L03	15	3	0.625	138.08457	1.025627371				18	10.7
			P015L04	15	4	0.875	45.9206475	0.341077015				10.5	6.1
			P016L01	16	1	0.125	183.897675	1.387423935			4	19	13.5		132.5461313	530.184525	0.602059991	2.724427047
			P016L02	16	2	0.375	195.72735	1.476673428				21	13
			P016L03	16	3	0.625	129.051	0.973630832				18	10
			P016L04	16	4	0.875	21.5085	0.162271805				7.5	4
			P017L01	17	1	0.055555556	301.764255	0.915464366			9	23	18.3		329.6297117	2966.667405	0.954242509	3.47226886
			P017L02	17	2	0.166666667	391.4547	1.187558907				26	21
			P017L03	17	3	0.277777778	414.038625	1.256071921				27.5	21
			P017L04	17	4	0.388888889	421.5666	1.278909592				28	21
			P017L05	17	5	0.5	436.62255	1.324584934				29	21
			P017L06	17	6	0.611111111	354.1733	1.074458058				26	19
			P017L07	17	7	0.722222222	292.5156	0.887406656				24	17
			P017L08	17	8	0.833333333	188.7370875	0.572573044				19.5	13.5
			P017L09	17	9	0.944444444	165.7946875	0.502972522				18.5	12.5
			P018L01	18	1	0.05	161.31375	1.27844541			10	18	12.5		126.1796153	1261.796153	1	3.100989199
			P018L02	18	2	0.15	195.72735	1.551180431				19.5	14
			P018L03	18	3	0.25	181.746825	1.440381829				19.5	13
			P018L04	18	4	0.35	193.5765	1.534134492				20	13.5
			P018L05	18	5	0.45	186.407	1.477314696				20	13
			P018L06	18	6	0.55	127.975575	1.014233359				17	10.5
			P018L07	18	7	0.65	95.64113	0.757976079				14.5	9.2
			P018L08	18	8	0.75	74.5628	0.590925879				13	8
			P018L09	18	9	0.85	31.5458	0.250007102				8	5.5
			P018L10	18	10	0.95	13.2994225	0.105400722				5.3	3.5
			P019L01	19	1	0.083333333	225.83925	1.073930757			6	21	15		210.2921893	1261.753136	0.77815125	3.100974393
			P019L02	19	2	0.25	243.5837625	1.158311031				22.5	15.1
			P019L03	19	3	0.416666667	231.216375	1.099500537				21.5	15
			P019L04	19	4	0.583333333	275.380495	1.309513663				23	16.7
			P019L05	19	5	0.75	185.25988	0.880964151				19	13.6
			P019L06	19	6	0.916666667	100.473373	0.477779861				14.3	9.8
			P020L01	20	1	0.083333333	230.7503575	1.087606657			6	20.5	15.7		212.1634288	1272.980573	0.77815125	3.104821776
			P020L02	20	2	0.25	258.96234	1.220579539				21.5	16.8
			P020L03	20	3	0.416666667	272.082525	1.282419532				23	16.5
			P020L04	20	4	0.583333333	263.8376	1.243558334				23	16
			P020L05	20	5	0.75	175.65275	0.827912478				19.6	12.5
			P020L06	20	6	0.916666667	71.695	0.33792346				12.5	8
			P021L01	21	1	0.027777778	321.552075	1.278303829			18	23	19.5		251.5458906	4527.82603	1.255272505	3.655889732
			P021L02	21	2	0.083333333	358.475	1.42508788				25	20
			P021L03	21	3	0.138888889	441.6412	1.755708269				28	22
			P021L04	21	4	0.194444444	501.363135	1.99312791				31.5	22.2
			P021L05	21	5	0.25	544.523525	2.16470849				31	24.5
			P021L06	21	6	0.305555556	465.30055	1.849764069				29.5	22
			P021L07	21	7	0.361111111	426.226775	1.69442949				29	20.5
			P021L08	21	8	0.416666667	310.797825	1.235551192				25.5	17
			P021L09	21	9	0.472222222	255.592675	1.016087659				23	15.5
			P021L10	21	10	0.527777778	206.266515	0.819995566				21	13.7
			P021L11	21	11	0.583333333	144.53712	0.574595433				18	11.2
			P021L12	21	12	0.638888889	152.5311125	0.606374893				18.5	11.5
			P021L13	21	13	0.694444444	117.00624	0.465148684				16	10.2
			P021L14	21	14	0.75	93.561975	0.371947937				14.5	9
			P021L15	21	15	0.805555556	85.4532705	0.339712449				13.7	8.7
			P021L16	21	16	0.861111111	51.19023	0.203502549				10.5	6.8
			P021L17	21	17	0.916666667	32.69292	0.129968015				8	5.7
			P021L18	21	18	0.972222222	19.113887	0.075985686				6.2	4.3
			P022L01	22	1	0.029411765	272.5	1.238768852			17	23	15.5	272.5	219.9764706	3739.6	1.230448921	3.572825151
			P022L02	22	2	0.088235294	290.3	1.319686597				24	16.5	290.3
			P022L03	22	3	0.147058824	340.2	1.546529041				25.5	17.3	340.2
			P022L04	22	4	0.205882353	370	1.681998075				27.3	18.3	370
			P022L05	22	5	0.264705882	338	1.536527971				26	17.3	338
			P022L06	22	6	0.323529412	361	1.641084608				27	18.1	361
			P022L07	22	7	0.382352941	366	1.663814312				27.5	18.5	366
			P022L08	22	8	0.441176471	310	1.40924163				27	17	310
			P022L09	22	9	0.5	276	1.254679645				25.7	16.2	276
			P022L10	22	10	0.558823529	229	1.04102043				22	15	229
			P022L11	22	11	0.617647059	191	0.868274682				20.5	13.5	191
			P022L12	22	12	0.676470588	138	0.627339822				19	11.7	138
			P022L13	22	13	0.735294118	100	0.454594074				16	9.7	100
			P022L14	22	14	0.794117647	70	0.318215852				13	8.5	70
			P022L15	22	15	0.852941176	41	0.18638357				10.4	6.6	41
			P022L16	22	16	0.911764706	27.6	0.125467964				8.5	5	27.6
			P022L17	22	17	0.970588235	19	0.086372874				6.9	4.2	19
			P023L01	23	1	0.041666667	234	1.224195996			12	22.3	14.5	234	191.1458629	2293.750355	1.079181246	3.360546149
			P023L02	23	2	0.125	294	1.538092405				24.3	17.1	294
			P023L03	23	3	0.208333333	268	1.402070628				25	15.3	268
			P023L04	23	4	0.291666667	327	1.71073543				27	16.8	327
			P023L05	23	5	0.375	315	1.647956148				26.5	17	315
			P023L06	23	6	0.458333333	220	1.1509535				24	14.5	220
			P023L07	23	7	0.541666667	242	1.26604885				24	15	242
			P023L08	23	8	0.625	173	0.90506798				21.5	12.5	173
			P023L09	23	9	0.708333333	110	0.57547675				17.1	10	110
			P023L10	23	10	0.791666667	73	0.381907298				14	8.2	73
			P023L11	23	11	0.875	24.2	0.126604885				8	5.2	24.2
			P023L12	23	12	0.958333333	13.550355	0.07089013		Fleaf_Li3100 value missing, such that the regression by length & width used		5.4	3.5
			P024L01	24	1	0.071428571	174	1.000821693			7	19	12.5	174	173.8571429	1217	0.84509804	3.085290578
			P024L02	24	2	0.214285714	220	1.265406738				20.5	14.2	220
			P024L03	24	3	0.357142857	210	1.20788825				22	13.5	210
			P024L04	24	4	0.5	217	1.248151191				21	13.5	217
			P024L05	24	5	0.642857143	198	1.138866064				20.8	12.7	198
			P024L06	24	6	0.785714286	132	0.759244043				17.5	10.5	132
			P024L07	24	7	0.928571429	66	0.379622021				13.2	7.2	66
			P025L01	25	1	0.25	65	1.50462963			2	11.5	8.2	65	43.2	86.4	0.301029996	1.936513742
			P025L02	25	2	0.75	21.4	0.49537037				8.2	4	21.4
			P026L01	26	1	0.166666667	83	1.02850062			3	11.5	9.5	83	80.7	242.1	0.477121255	2.383994789
			P026L02	26	2	0.5	106	1.313506815				13.7	10.5	106
			P026L03	26	3	0.833333333	53.1	0.657992565				11.2	6.9	53.1
			P027L01	27	1	0.1	214	1.088504578			5	19.7	14.6	214	196.6	983	0.698970004	2.992553518
			P027L02	27	2	0.3	180	0.915564598				18.2	13.8	180
			P027L03	27	3	0.5	237	1.205493388				22.1	14.3	237
			P027L04	27	4	0.7	209	1.063072228				21	13.3	209
			P027L05	27	5	0.9	143	0.727365209				18.2	11.4	143
			P028L01	28	1	0.5	27.6	1	The smallest, single-leaved plant		1	8.8	4.6	27.6	27.6	27.6	0	1.440909082
			P029L01	29	1	0.1	208	0.980207352			5	20	14.5	208	212.2	1061	0.698970004	3.025715384
			P029L02	29	2	0.3	267	1.258246937				22	16.3	267
			P029L03	29	3	0.5	287	1.352497644				22.7	16.5	287
			P029L04	29	4	0.7	183	0.862393968				20.3	12.8	183
			P029L05	29	5	0.9	116	0.5466541				18	9.9	116
